# Supplementary material for: Inhibition of DNA Topoisomerase Ι by Flavonoids and Polyacetylenes Isolated from Bidens pilosa L
Source: Molecules. 2024 Jul 27;29(15):3547. doi: 10.3390/molecules29153547 (PMC11314063; doi:10.3390/molecules29153547)
Supplement: Supplementary file 1 [file molecules-29-03547-s001.zip]

Archive with 1 entries (1 files):
- molecules-3080299-supplementary.pdf
